# Supplementary material for: Cold Atmospheric Plasma: Pre- and Post-Packaging Application for Fresh-Cut Apple Preservation
Source: Foods. 2026 Jun 26;15(13):2288. doi: 10.3390/foods15132288 (PMC13362370; doi:10.3390/foods15132288)
Supplement: Supplementary file 1 [file foods-15-02288-s001.zip]

Archive with 1 entries (1 files):
- foods-4202376-supplementary.pdf
